# Supplementary material for: Impact of flanking chromosomal sequences on localization and silencing by the human non-coding RNA XIST
Source: Genome Biol. 2015 Oct 2;16:208. doi: 10.1186/s13059-015-0774-2 (PMC4591629; doi:10.1186/s13059-015-0774-2)
Supplement: Additional file 6: — Table of primers. (XLSX 16 kb) [file 13059_2015_774_MOESM6_ESM.xlsx]

## Sheet: Sheet1
Experiment	chr	Primer Name	Sequence	SNP id	M13
SNP-Pyrosequencing	8	AGPAT5-SNP_8pF68	ACCTTCTCAAGCCAGTGAAATAC	rs2980688
SNP-Pyrosequencing	8	AGPAT5-SNP_8pR2	*GGGAAATAAACAAATTCGTTCAG
SNP-Pyrosequencing	8	AGPAT5-SNP_8pS1	CAGTGAAATACAGACTTAAT
SNP-Pyrosequencing	8	CTSB-SNP_F1	TCGTGCACTCTGCTAATCATG	rs9009
SNP-Pyrosequencing	8	CTSB-SNP_R1	*CAGTGGGTCAGAAACAACTCC
SNP-Pyrosequencing	8	CTSB-SNP_S1	TTTACAGATTGCCTCCT
SNP-Pyrosequencing	8	STC1-SNP_F90	TTCATTTTAGGGGTGTTGACACA	rs2936
SNP-Pyrosequencing	8	STC1-SNP_R1	*AAAAAAATCAAACCAGGCACAGT
SNP-Pyrosequencing	8	STC1-SNP_S1	TAGGGGTGTTGACACACCA
SNP-Pyrosequencing	8	IMPA1-SNP_F1	*TTTAAATTCTCTTTGTCCAGGTCA	rs2955014	YES
SNP-Pyrosequencing	8	IMPA1-SNP_R1	CATGCAAAATTTTTTAAATCAGTG
SNP-Pyrosequencing	8	IMPA1-SNP_S1	CATTATGTCAATTCTTGCA
SNP-Pyrosequencing	8	NEIL2_F1	TGTCAGAGGAGCCAGAGCA	rs1534862	YES
SNP-Pyrosequencing	8	NEIL2_R1	*TCCTCCTTTCTGGACACTTAGACG
SNP-Pyrosequencing	8	NEIL2_S1	TGGTGGTGCTCCTCA
qPCR	8	qNEIL2_F	ACCATTTGGTCTCCCCCTTT
qPCR	8	qNEIL2_R	CTGCTGCCCCCTGTCTTG
SNP-Pyrosequencing	8	DLC1_F1	TTGATGGCTTCCAGATTTGTAA	rs1044011	YES
SNP-Pyrosequencing	8	DLC1_R1	*AGCACAGTGGACATGTTTCTTAAT
SNP-Pyrosequencing	8	DLC1_S1	GCTTCCAGATTTGTAAGATT
SNP-Pyrosequencing	8	PCM1_F1	*GATGCAGCTCAAGGAGTTATCTCT	rs17635381	YES
SNP-Pyrosequencing	8	PCM1_R1	GTGTCTTCTTCTGCTGGGTAGAAA
SNP-Pyrosequencing	8	PCM1_S1	TCCAAATTTGATGCACT
SNP-Pyrosequencing	8	SLC25A37_F1	GATTTTCTTGAGGGCTCCGTAG	rs2942194	YES
SNP-Pyrosequencing	8	SLC25A37_R1	*CAGATCCCAAAGCCCAGTACAC
SNP-Pyrosequencing	8	SLC25A37_S1	TTGAGGGCTCCGTAG
SNP-Pyrosequencing	8	FDFT1_F1	GTGTTCAAAGGGGCAGTGAAGA	rs9205	YES
SNP-Pyrosequencing	8	FDFT1_R1	*GGCATATTGGTGGCATCCAT
SNP-Pyrosequencing	8	FDFT1_S1	GGCAAGCAGTGACCC
SNP-Pyrosequencing	1	MMACH-SNP_F1	*CCTCCCAGAGCTGCAGATAGAA	rs2275276
SNP-Pyrosequencing	1	MMACH-SNP_R1	ATCTTGGGGCGTCGGTTG
SNP-Pyrosequencing	1	MMACH-SNP_S1	GGCGTCGGTTGGGGT
SNP-Pyrosequencing	1	BMP8A-SNP_F1	AACAAGCTGGCCACCAAAA	rs1180341
SNP-Pyrosequencing	1	BMP8A-SNP_R1	*CTGGGACAGGGACCTTTTCT
SNP-Pyrosequencing	1	BMP8A-SNP_S1	GCTGGCCACCAAAAT
SNP-Pyrosequencing	1	RHBDL2-SNP_F1	TAGGCAATCTTTGCAACTGATGAG	rs4491033
SNP-Pyrosequencing	1	RHBDL2-SNP_R1	*AAAAAGAGCCATCTGGAGGAAATA
SNP-Pyrosequencing	1	RHBDL2-SNP_S1	TATATAAAATTGTTAGCCTT
SNP-Pyrosequencing	1	PPIEL-SNP_F1	AGGCTCAGTGAGTTTGTGTCC	rs17264866
SNP-Pyrosequencing	1	PPIEL-SNP_R1	*AGACCCAGTTCTGCTACTGACTTT
SNP-Pyrosequencing	1	PPIEL-SNP_S1	CAGTGAGTTTGTGTCCA
SNP-Pyrosequencing	1	PPT1-SNP _F1	*GCTTGGCTATTTCTGCATCATTTC	rs1126972
SNP-Pyrosequencing	1	PPT1-SNP _R1	GTAGGCCAGTGGGATTTGTCTAA
SNP-Pyrosequencing	1	PPT1-SNP _S1	CAGAGGGCAACGTACT
SNP-Pyrosequencing	1	HCRTR1-SNP_F1	AGGGCAGCACTGTGGTGAC	rs2271933
SNP-Pyrosequencing	1	HCRTR1-SNP_R1	*TCCTCTGCCAGCCACAAGT
SNP-Pyrosequencing	1	HCRTR1-SNP_S1	TGCTCAGAGATTTTGGA
SNP-Pyrosequencing	1	FHL3-SNP_F1	GCGTCTGGCATCCGGTAC	rs7366048	YES
SNP-Pyrosequencing	1	FHL3-SNP_R1	*GCTGACACAGGGTGGAGTGAC
SNP-Pyrosequencing	1	FHL3-SNP_S1	AGACATTCTCGATGCC
SNP-Pyrosequencing	7	KBTBD2_F1	*CAAGTTCCAGGTCATATTGGTAGG	rs17853782
SNP-Pyrosequencing	7	KBTBD2_R1	TGTTTATGCGAGAAACCCACTTA
SNP-Pyrosequencing	7	KBTBD2_S1	TTAAATGAGCGAGCTAA
SNP-Pyrosequencing	7	AOAH-SNP_F1	CGACTGTGCAATGCTGTGTG	rs7986
SNP-Pyrosequencing	7	AOAH-SNP_R1	*GGCACCCAAAGCACTTTATGAA
SNP-Pyrosequencing	7	AOAH-SNP_S1	CGGGATCAGTAACCCT
SNP-Pyrosequencing	7	GLI3-SNP_F1	*AACTTTGTGGCTCAAGAGGAAGA	rs3823720
SNP-Pyrosequencing	7	GLI3-SNP_R1	TGCAGGCTCACACATTCTACTCC
SNP-Pyrosequencing	7	GLI3-SNP_S1	TGCTTAATGTCTGTGTTAAA
SNP-Pyrosequencing	7	FAM126A-SNP_F1	*CAGCTCCTTAGGTCTTCCTCAAC	rs1583511
SNP-Pyrosequencing	7	FAM126A-SNP_R1	GTTTGCTAGCCGTGGTCCTT
SNP-Pyrosequencing	7	FAM126A-SNP_S1	TCCCCTGTAAAGCAA
SNP-Pyrosequencing	7	CLDN12-SNP_F1	TTCTCATAAAAACTAGCAGCACTT	rs3810874
SNP-Pyrosequencing	7	CLDN12-SNP_R1	*CAATGAAGCCAAATTTATATGTCC
SNP-Pyrosequencing	7	CLDN12-SNP_S1	TAGCAGCACTTCATTCTA
SNP-Pyrosequencing	7	BET1-SNP_F1	*GAAAATGCCACAGTATTTGAACA	rs2286845
SNP-Pyrosequencing	7	BET1-SNP_R1	AACTTAATGGCTTGCAGTACCAC
SNP-Pyrosequencing	7	BET1-SNP_S1	CAGCATCAAAACATTCC
SNP-Pyrosequencing	7	ACN9-SNP_F1	TCTTCTGGCTTTTCTTTAGCTTCA	rs7837	YES
SNP-Pyrosequencing	7	ACN9-SNP_R1	*AGGGAGAAGAGACATTCAGAAGAA
SNP-Pyrosequencing	7	ACN9-SNP_S1	TTTTTTAAATACATTGTCAT
SNP-Pyrosequencing	12	OAS3-SNP_F1	TTATGCTCGCCCTCCTGG	rs2072136
SNP-Pyrosequencing	12	OAS3-SNP_R1	*TGGCACCAAACCAAATCCC
SNP-Pyrosequencing	12	OAS3-SNP_S1	CCACTGGTGAGGAGC
SNP-Pyrosequencing	12	POLR3B-SNP_F1	*CCGTTGCATTGGATGTATCA	rs13561	YES
SNP-Pyrosequencing	12	POLR3B-SNP_R1	TATGAACATCATCCCCAGGTTAA
SNP-Pyrosequencing	12	POLR3B-SNP_S1	AGGTTAAAACTGTCCAAGTA
SNP-Pyrosequencing	12	HDAC7A-SNP_F1	*CCCCTTCCCCCTCAGTC	rs7418	YES
SNP-Pyrosequencing	12	HDAC7A-SNP_R1	CGGCCACTGCCCACT
SNP-Pyrosequencing	12	HDAC7A-SNP_S22	GATTCCCACCCCACA
SNP-Pyrosequencing	12	WSB2-SNP_F1	*GAAAGAGTTCAACACTTGCTGTTCATA	rs10638	YES
SNP-Pyrosequencing	12	WSB2-SNP_R1	CGGCAACAGAGCCTTACGTTAA
SNP-Pyrosequencing	12	WSB2-SNP_S1	ACAGAGCCTTACGTTAAAT
SNP-Pyrosequencing	15	ZNF710-SNP_F1	*TTAGGGGTGGCCCAGCTT	rs2970357
SNP-Pyrosequencing	15	ZNF710-SNP_R1	GAACGCCTACAGCTATGCGA
SNP-Pyrosequencing	15	ZNF710-SNP_S1	TGAAAGAGATGGCCTACTA
SNP-Pyrosequencing	15	KLHL25-SNP_F1	GACGGCTCTGCTGGCACA	rs2554
SNP-Pyrosequencing	15	KLHL25-SNP_R1	*TGGGGAAAGCACCATGGC
SNP-Pyrosequencing	15	KLHL25-SNP_S1	GAGATAAAGCACACTTATCA
SNP-Pyrosequencing	15	AKAP13-SNP_F1	*CCCAGATGCTGTATATTCATTTGT	rs7173923	YES
SNP-Pyrosequencing	15	AKAP13-SNP_R1	GGGTCTGAAGCTGGTAACTAGAAA
SNP-Pyrosequencing	15	AKAP13-SNP_S1	CCAGTATGTTGTGGCAA
SNP-Pyrosequencing	4	DDX60-SNP_F1	TGGTTGGCTGACAGAGATCAT	rs6552559	YES
SNP-Pyrosequencing	4	DDX60-SNP_R1	*TCACATTTGCATTATCATGAACC
SNP-Pyrosequencing	4	DDX60-SNP_S1	CTGACAGAGATCATGGAA
SNP-Pyrosequencing	4	UFSP2-SNP_F1	TTTTTCACATTAAATCCTGGTTCT	rs3733646	YES
SNP-Pyrosequencing	4	UFSP2-SNP_R1	*TACATTCTCCGTGCAGTATTTACA
SNP-Pyrosequencing	4	UFSP2-SNP_S1	AAATCCTGGTTCTAGTTTG
SNP-Pyrosequencing	4	YTHDC1-SNP_F1	*ACCCCATTTGCTTTTTTTGAG	rs2293595	YES
SNP-Pyrosequencing	4	YTHDC1-SNP_R1	ACAGGCCTAGGTCAATCATTTC
SNP-Pyrosequencing	4	YTHDC1-SNP_S1	GGTCAATCATTTCTGCT
qPCR	N/A	qHyg_1S	CAGCGAGAGCCTGACCTATTG
qPCR	N/A	qHyg_1A	CAGGCAGGTCTTGCAACGT
qPCR	X	qPGK1_1S	GCAGTCGGCTCCCTCGTT
qPCR	X	qPGK1_1A	AACGACCCGCTTCCCTTTA
qPCR	X	qAMOT_F	TGGAGTCACCAACCAGAAGATG
qPCR	X	qAMOT_R	GGATTGAGCCGCTGAACTGA
qPCR	X	qPLS3_F	CAAGGAAGCTAATATGCCATTACCA
qPCR	X	qPLS3_R	TCACCATCCAGCATGAGTTTCT
qPCR	X	qNXT2_F	CACCTTAATATGGAATGGAAATGCT
qPCR	X	qNXT2_R	CTAGAAGGCAATGTGTCAAAAAAATT
qPCR	X	qTMEM164_F	CCAGAGCCCCTCAGCAGTT
qPCR	X	qTMEM164_R	AAAGAACATGAGGCCAGTTGAGA
qPCR	X	qUPF3B_F	TCGACTCTGTCCCCCTGATG
qPCR	X	qUPF3B_R	GCTTCCTTTCTGCTGCTGAATC
qPCR	X	qIL13RA1_F	TTTGGGTACAAGTGGCAACCT
qPCR	X	qIL13RA1_R	AGAGAAGCCAGGGCACCAT
qPCR	X	qXIST 5S	TCAGCCCATCAGTCCAAGATC
qPCR	X	qXIST 5AS	CCTAGTTCAGGCCTGCTTTTCAT
qPCR	1	qRHBDL2_F	TTGCTGGAGATAGGAAAATGTTGA
qPCR	1	qRHBDL2_R	GCAATTGCTGCATATTTAGCTTGT
qPCR	1	qNDUFS5_F	TGCTTCGGCAGAAAACGAT
qPCR	1	qNDUFS5_R	GCTTATCCCGCTGCTTCCT
qPCR	1	qPABPC4_F	CGCTCTTTGCGAGACTTGAAT
qPCR	1	qPABPC4_R	AATGGCATGCTCCTCAATGAC
qPCR	7	qKBTBD2_F	TCATTTAAGTGGGTTTCTCGCATA
qPCR	7	qKBTBD2_R	CCCTGTGTTAGAGCTGTTGTGATC
qPCR	7	qCLDN12_F	TCCTCGGTGCCCAACATC
qPCR	7	qCLDN12_R	AGGTGGCAACCTGCACTATTG
qPCR	12	qPOLR3B_F	TGCCATTACTGCAAGTCATCCT
qPCR	12	qPOLR3B_F	TTGCAGGCATACGGAATACG
qPCR	15	qAKAP13_F	CTGAATTCCCCATACTGTTTCCA
qPCR	15	qAKAP13_R	GGCACGTGATTTCTTTAGCTTGA
qPCR	7	qACTB_F1	ACTGGGACGACATGGAGAAAA
qPCR	7	qACTB_R1	GCCACACGCAGCTCATTGT
			Note: * indicates the biotinylated or the M13_tagged primer
